# Supplementary material for: Implementation Strategies for Web-Based Apps for Screening: Scoping Review
Source: J Med Internet Res. 2020 Jul 20;22(7):e15591. doi: 10.2196/15591 (PMC7400029; doi:10.2196/15591)
Supplement: Multimedia Appendix 2 [file jmir_v22i7e15591_app2.xlsx]

## Sheet: SR Appraisal
Mixed Method Appraisal Tool Table
Author	Krist			Webb			Scribano			Diez-Canseco, F.
Year	2014			2018			2011			2018
Citation
Researcher	OCY	HM	Concensus	OCY	HM	Concensus	OCY	HM	Concensus	OCY	HM	Concensus
Screening questions
S1. Are there clear research questions?	Yes	Yes	Yes	Yes	Yes	Yes	Yes	Yes	Yes	Yes	Yes	Yes
S2. Do the collected data allow to address the research questions?	Yes	Yes	Yes	Yes	Yes	Yes	Yes	Yes	Yes	Yes	Yes	Yes
1. Qualitative studies
1.1. Is the qualitative approach appropriate to answer the research question?				Yes	Yes	Yes	Yes	Can't tell	Yes	Yes	Yes	Yes
1.2. Are the qualitative data collection methods adequate to address the research question?				Yes	Yes	Yes	Can't tell	No	Can't tell	Yes	Yes	Yes
1.3. Are the findings adequately derived from the data?				Yes	Yes	Yes	Can't tell	No	Can't tell	Yes	Yes	Yes
1.4. Is the interpretation of results sufficiently substantiated by data?				Yes	Yes	Yes	No	No	No	Yes	Yes	Yes
1.5. Is there coherence between qualitative data sources, collection, analysis and interpretation?				Yes	Yes	Yes	Can't tell	Can't tell	Can't tell	Yes	Yes	Yes
Comments							The qualitative study was not very rigourous. Not sure how was the data analyzed, synthesized and interpreted as it was not mentioned in the study.		Both authors agreed that the qualitative methodology in this study was weak.
2. Randomized control trials
2.1. Is randomization appropriately performed?		Yes	Yes
2.2. Are the groups comparable at baseline?		No	No
2.3. Are there complete outcome data?		Yes	Yes
2.4. Are outcome assessors blinded to the intervention provided?		No	No
2.5 Did the participants adhere to the assigned intervention?		Yes	Yes
Comments			After discussion, both authors agreed that this study is a randomized controlled trial based on the randomization of trial sites using coin flip.
3. Non-randomized studies
3.1. Are the participants representative of the target population?	Can't tell
3.2. Are measurements appropriate regarding both the outcome and intervention (or exposure)?	Yes
3.3. Are there complete outcome data?	Yes
3.4. Are the confounders accounted for in the design and analysis?	Can't tell
3.5. During the study period, is the intervention administered (or exposure occurred) as intended?	Yes
Comments
4. Quatitative Descriptive Studies
4.1. Is the sampling strategy relevant to address the research question?				Yes	Yes	Yes	Yes	Yes	Yes	Yes	Yes	Yes
4.2. Is the sample representative of the target population?				Yes	Yes	Yes	Can't tell	Yes	Can't tell	Can't tell	Yes	Can't tell
4.3. Are the measurements appropriate?				Yes	Yes	Yes	Yes	No	Yes	Yes	Yes	Yes
4.4. Is the risk of nonresponse bias low?				Yes	Yes	Yes	No	Can't tell	No	Yes	Can't tell	Can't tell
4.5. Is the statistical analysis appropriate to answer the research question?				Yes	Yes	Yes	Yes	No	Yes	Yes	Yes	Yes
Comments				The sample representative of the target population and the process was reported in another paper.					We were unable to tell if the sample was representative as there were no inclusion or exclusion criteria. We thought the measurements were appropriate after discussion as it answered the research question.			There was no clear inclusion/exclusion criteria for the sample population. There was no clear description on nonresponse participants.
5. Mixed Methods Studies
5.1. Is there an adequate rationale for using a mixed methods design to address the research question?
5.2. Are the different components of the study effectively integrated to answer the research question?
5.3. Are the outputs of the integration of qualitative and quantitative components adequately interpreted?
5.4. Are divergences and inconsistencies between quantitative and qualitative results adequately addressed?
5.5. Do the different components of the study adhere to the quality criteria of each tradition of the methods involved?
Comments
Overall comments			This paper is of moderate quality. There was a confusion on the study design but this was resolved after discusison between authors. The randomization was based on practice level and not patient level.	Overall, the main focus on the paper is on the qualitative part which answered the research questions appropriately.		This paper is of good quality as it fulfills all the the criteria.			This paper is of poor quality. The qualitative part was weak as there were no description on how the data was collected, analysed and interpreted. The quantitative part was of moderate quality.			The qualitative component of this paper is of good quality. The quantitative component was of moderate quality. The sample population and nonresponse bias were not not clearly described.
